# Supplementary material for: Atelocollagen-Embedded Chondrocyte Precursors as a Treatment for Grade-4 Cartilage Defects of the Femoral Condyle: A Case Series with up to 9-Year Follow-Up
Source: Biomolecules. 2021 Jun 25;11(7):942. doi: 10.3390/biom11070942 (PMC8301975; doi:10.3390/biom11070942)
Supplement: Supplementary file 1 [file biomolecules-11-00942-s001.zip]

Archive with 1 entries (1 files):
- biomolecules-1239596-supplementary.pdf
